# Supplementary material for: Relevance of Immune Infiltration and Clinical Outcomes in Pancreatic Ductal Adenocarcinoma Subtypes
Source: Front Oncol. 2021 Jan 6;10:575264. doi: 10.3389/fonc.2020.575264 (PMC7815939; doi:10.3389/fonc.2020.575264)
Supplement: Supplementary file 1 [file Table_1.xlsx]

## Sheet: S1
Supplementary Table-S1: Summary of included studies.
Dataset accession number	Platform/GEO accession number	Sample size*	Paper Title	clinical outcome information	PMID
TCGA_PAAD	Illumina HiSeq 2000/ GPL11154	144	Integrated Genomic Characterization of Pancreatic Ductal Adenocarcinoma	OS;CR	28810144
ICGC_PACA_CA	Illumina HiSeq	193	not published	OS;RFS;CR	NA
ICGC-PACA_AU	Illumina HumanHT-12 V4.0 expression beadchip/GPL10558	269	Precursor lesions in pancreatic cancer: morphological and molecular pathology	OS;RFS	21436628
GSE71729	Agilent-014850 Whole Human Genome Microarray 4x44K G4112F (Gene Symbol Version; updated July 2014)/ GPL20769	145	Virtual microdissection identifies distinct tumor- and stroma-specific subtypes of pancreatic ductal adenocarcinoma	OS	26343385
GSE17891	Affymetrix Human Genome U133 Plus 2.0 Array/GPL570	21	Subtypes of pancreatic ductal adenocarcinoma and their differing responses to therapy	OS	21460848
E-MTAB-6134	Affymetrix Human Genome U219 Array/GPL13667	309	Stratification of Pancreatic Ductal Adenocarcinomas Based on Tumor and Microenvironment Features	OS,DFS	30165049
GSE57495	Rosetta/Merck Human RSTA Custom Affymetrix 2.0 microarray/GPL15048	63	Prognostic Fifteen-Gene Signature for Early Stage Pancreatic Ductal Adenocarcinoma	OS	26247463
GSE78229	Affymetrix Human Gene 1.0 ST Array/GPL6244	50	Endothelial Nitric Oxide Synthase Traffic Inducer (NOSTRIN) is a Negative Regulator of Disease Aggressiveness in Pancreatic Cancer	OS	27401251
GSE85916	Affymetrix Human Genome U219 Array/GPL13667	80	not published	OS	NA
Abbreviations:OS:overall survival; RFS:relapse-free survival; DFS: disease-free survival; CR: complete response; NA- not available; GEO - Gene Expression Omnibus
*Primary pancreatic ductal adenocarcinoma samples with matched mRNA data.

## Sheet: S2
Supplementary Table-S2: Distributions of clinical characteristics and molecular subtypes by study.
Study	TCGA_PAAD		ICGC_PACA_CA		ICGC-PACA_AU		GSE71729		GSE17891		E-MTAB-6134		GSE57495		GSE78229		GSE85916		Overall
Sample size	144		193		269		145		21		309		63		50		80		1274
	No.	%	No.	%	No.	%	No.	%	No.	%	No.	%							No.	%
Age
<50 years	16	11.1111	15	7.77202	18	6.69145	_	_	2	9.52381	_	_	_	_	_	_	_	_	51	4.00314
≥50 years	128	88.8889	148	76.6839	250	92.9368	_	_	19	90.4762	_	_	_	_	_	_	_	_	545	42.7786
Unknown	0	0	30	15.544	1	0.371747	145	100	0	0	309	100	63	100	50	100	80	100	678	53.2182
Gender
Female	66	45.8333	87	45.0777	126	46.8401	_	_	_	_	130	42.0712	_	_	_	_	_	_	409	32.1036
Male	78	54.1667	104	53.886	143	53.1599	_	_	_	_	179	57.9288	_	_	_	_	_	_	504	39.5604
Unknown	0	0	2	1.03627	0	0	145	100	21	100	0	0	63	100	50	100	80	100	359	28.179
Grade
G1	21	14.5833	20	10.3627	17	6.3197	_	_	4	19.0476	117	37.8641	_	_	2	4	_	_	181	14.2072
G2	81	56.25	57	29.5337	155	57.6208	_	_	9	42.8571	134	43.3657	_	_	24	48	_	_	460	36.1068
G3	41	28.4722	39	20.2073	88	32.7138	_	_	8	38.0952	48	15.534	_	_	22	44	_	_	246	19.3093
G4	1	0.574713	77	39.8964	5	1.85874	_	_	0	0	0	0	_	_	1	2	_	_	84	6.59341
Unknown	0	0	0	0	4	1.48699	145	100	0	0	10	3.23625	63	100	1	2	80	100	303	23.7834
AJCC Stage
I	12	8.33333	8	4.14508	3	1.11524	_	_	2	9.52381	_	_	13	20.6349	0	0	_	_	42	3.2967
II	125	86.8056	112	58.0311	8	2.97398	_	_	15	71.4286	_	_	50	79.3651	4	8	_	_	423	33.2025
III	3	2.08333	3	1.5544	0	0	_	_	0	0	_	_	0	0	10	20	_	_	17	1.33438
IV	3	2.08333	2	2.85714	11	4.08922	_	_	0	0	_	_	0	0	0	0	_	_	5	0.392465
Unknown	1	0.694444	68	35.2332	247	91.8216	145	100	4	19.0476	309	100	0	0	36	72	80	100	787	61.7739
T-stage
1	4	2.77778	1	0.518135	6	2.23048	_	_	2	9.52381	_	_	0	0	0	0	_	_	25	1.96232
2	16	11.1111	7	3.62694	41	15.2416	_	_	3	14.2857	_	_	12	19.0476	4	8	_	_	128	10.0471
3	120	83.3333	20	10.3627	217	80.6691	_	_	12	57.1429	_	_	17	26.9841	10	20	_	_	648	50.8634
4	3	2.08333	0	0	3	1.11524	_	_	0	0	_	_	0	0	0	0	_	_	6	0.470958
Unknown	1	0.694444	165	85.4922	2	0.743494	145	100	4	19.0476	309	100	34	53.9683	36	72	80	100	467	36.6562
N-Stage
0	36	25	28	14.5078	11	4.08922	_	_	5	23.8095	78	25.2427	30	47.619	14	28	_	_	256	20.0942
1	106	73.6111	92	47.6684	201	74.7212	_	_	12	57.1429	231	74.7573	33	52.381	35	70	_	_	710	55.73
Unknown	2	1.38889	73	37.8238	3	1.11524	145	100	4	19.0476	0	0	0	0	1	2	80	100	308	24.1758
M-Stage
0	67	46.5278	123	63.7306	11	4.08922	_	_	17	80.9524	_	_	63	100	49	98	_	_	330	25.9027
1	3	2.08333	2	1.03627	11	4.08922	_	_	0	0	_	_	0	0	0	0	_	_	16	1.25589
Unknown	74	51.3889	68	35.2332	247	91.8216	145	100	4	19.0476	309	100	0	0	1	2	80	100	928	72.8414
Response
Complete Response	42	29.1667	80	41.4508	_	_	_	_	_	_	_	_	_	_	_	_	_	_	122	9.57614
Partial Response	9	6.25	0	0	_	_	_	_	_	_	_	_	_	_	_	_	_	_	9	0.706436
Clinical Progressive Disease	47	32.6389	15	7.77202	_	_	_	_	_	_	_	_	_	_	_	_	_	_	62	4.86656
Stable Disease	7	4.86111	2	1.03627	_	_	_	_	_	_	_	_	_	_	_	_	_	_	7	0.549451
Unknown	39	27.0833	96	49.7409	269	100	145	100	21	100	309	100	63	100	50	100	80	100	1072	84.1444
Moffit molecular subtype
Basal-like	34	23.6111	44	22.7979	31	11.5242	42	28.9655	1	4.7619	22	7.11974	3	4.7619	17	34	16	20	206	16.1695
Classical	121	84.0278	129	66.8394	188	69.8885	103	71.0345	18	85.7143	56	18.123	51	80.9524	22	44	48	60	711	55.8085
Uncertainty	20	13.8889	20	10.3627	50	18.5874	0	0	2	9.52381	231	74.7573	9	14.2857	11	22	16	20	357	28.022
Collisson molecular subtype
Classical PDA	92	63.8889	177	91.7098	224	83.2714	60	41.3793	10	47.619	226	73.1392	7	11.1111	17	34	36	45	849	66.6405
Exocrine-like PDA	26	18.0556	0	0	5	1.85874	40	27.5862	3	14.2857	19	6.14887	1	1.5873	18	36	16	20	128	10.0471
Quasi-Mesenchymal PDA	2	1.38889	3	1.5544	1	0.371747	4	2.75862	8	38.0952	3	0.970874	9	14.2857	1	2	0	0	31	2.43328
Uncertainty	24	16.6667	13	6.73575	39	14.4981	41	28.2759	0	0	61	19.7411	46	73.0159	14	28	28	35	266	20.8791
Bailey molecular subtype
ADEX	35	24.3056	7	3.62694	72	26.7658	39	26.8966	2	9.52381	95	30.7443	18	28.5714	22	44	43	53.75	333	26.1381
Immunogenic	49	34.0278	20	10.3627	41	15.2416	44	30.3448	0	0	53	17.1521	0	0	10	20	16	20	233	18.2889
Pancreatic Progenitor	1	0.694444	32	16.5803	19	7.0632	0	0	0	0	0	0	0	0	0	0	0	0	52	4.08163
Squamous	11	7.63889	50	25.9067	26	9.66543	15	10.3448	0	0	8	2.589	14	22.2222	1	2	0	0	125	9.81162
Uncertainty	48	33.3333	84	43.5233	111	41.2639	47	32.4138	19	90.4762	153	49.5146	31	49.2063	17	34	21	26.25	531	41.6797
OS (mean±sd,year)	0.97(1.14)		2.00(1.83)		1.50 (1.12)		1.37 (1.17)		1.59 (1.58)		2.48(2.24)		1.98 (1.25)		1.73 (1.48)		2.3 (2.5)		1.82 (1.77)
death	54	37.5	147	76.1658	162	60.223	84	57.931	14	66.6667	181	58.5761	42	66.6667	35	70	57	71.25	776	60.9105
alive	90	62.5	44	22.7979	107	39.777	41	28.2759	5	23.8095	107	34.6278	21	33.3333	14	28	23	28.75	452	35.4788
Unknown	0	0	2	1.03627	0	0	20	13.7931	2	9.52381	21	6.79612	0	0	1	2	0	0	46	3.61068
RFS(mean±sd,year)	_	_	1.45 (1.90)		0.83 (0.64)		_		_		1.07 (0.93)		_		_		_		1.11 (1.24)
recurrence	_	_	79	40.9326	147	54.6468	_	_	_	_	190	61.4887	_	_	_	_	_	_	416	32.6531
non-recurrence	_	_	0	0	0	0	_	_	_	_	0	0	_	_	_	_			0	0
Unknown	144	100	114	59.0674	122	45.3532	145	100	21	100	119	38.5113	63	100	50	100	80	100	858	67.3469
Abbreviations:OS:overall survival; RFS:relapse-free survival; CR: complete response; _- not available

## Sheet: S3
Supplementary Table 3: Excluded Hallmark pathways
Pathway	Rationale for exclusion
Myogenesis	Myogenesis does not occur in pancreatic cancer
Protein secretion	We felt that this was too generic to be useful, as the pathway description does not specify what type of protein is being secreted
UV response	Pancreatic cancerare not exposed to UV light
Heme metabolism	Heme metabolism should be minimal in pancreatic cancer
Coagulation	Coagulation factors are not made in pancreatic cancer
Peroxisomes	We felt that this is too generic to be useful, as peroxisomes are present in all cells and have various functions. They are not known to play a major role in pancreatic tumorogenesis
Allograft rejection	No allografts are present in pancreatic cancer
Spermatogenesis	There is no spermatogenesis in the pancreatic cancer
Androgen response	There is no androgen response in the pancreatic cancer
Estrogen_response	There is no estrogen response in the pancreatic cancer

## Sheet: S4
Supplementary Table-S4: Univariate and multivariable models.
Table a: Univairate Cox regression analysis for OS of clinical covariates in the whole dataset.
Variable	Characteristic	HR	95% CI of HR		P-value
			Lower	Upper
Age	Continuous	1.01	1	1.02	0.05
T-stage	1,2,3,4	1.245	1.029	1.507	0.0242
N-Stage	0,1	1.7804	1.484	2.183	2.96e-08
M-Stage	0,1	1.532	0.781	3.004	0.215
Grade	1,2,3,4	1.371	1.243	1.512	2.86e-10
Table b: Multivariable Cox regression analysis for OS adjusted for clinical covariates in the whole dataset. Selected immune cell subsets are those significantly associated with OS in univariable analysis of PDAC (p<0.05).
Variable	Characteristic	HR	95% CI of HR		P-value
			Lower	Upper
Macrophages M0	Quartiles	1.1571	0.9715	1.3782	0.10188
Neutrophils	Quartiles	1.1771	1.0499	1.3196	0.00518
Dendritic cells resting	Quartiles	0.9031	0.7851	1.0388	0.15351
Monocytes	Quartiles	0.9715	0.8436	1.1188	0.68789
T cells CD4 memory resting	Quartiles	0.8859	0.7694	1.0201	0.09228
B cells naive	Quartiles	0.964	0.8454	1.0993	0.58437
Plasma cells	Quartiles	0.8772	0.7736	0.9947	0.04113
T cells CD8	Quartiles	0.9835	0.8509	1.1366	0.8213
Age	Continuous	1.0142	1.0002	1.0284	0.04609
T-stage	1,2,3,4	1.1988	0.8925	1.6104	0.22843
N-Stage	0,1	1.7138	1.2299	2.3881	0.00146
Grade	1,2,3,4	1.4146	1.1456	1.7468	0.00127
Observations	405
Events	222
Table c: Univariate Cox regression analysis for RFS of clinical covarites in the whole dataset.
Variable	Characteristic	HR	95% CI of HR		P-value
			Lower	Upper
Age	Continuous	1.00098	0.9864	1.016	0.896
T-stage	1,2,3,4	1.3188	1.031	1.686	0.0274
N-Stage	0,1	1.2761	0.9678	1.683	0.084
M-Stage	0,1	1.472	0.6249	3.468	0.376
Grade	1,2,3,4	1.18928	1.056	1.339	0.00424
Table d: Multivariable Cox regression analysis for RFS adjusted for clinical covariates in the whole dataset. Selected immune cell subsets are those significantly associated with RFS in univariable analysis of PDAC.
Variable	Characteristic	HR	95% CI of HR		P-value
			Lower	Upper
Macrophages M0	Quartiles	1.1013	0.9843	1.232	0.092236
NK cells activated	Quartiles	1.0609	0.9603	1.172	0.244892
T cells CD8	Quartiles	0.9258	0.8242	1.04	0.194028
Neutrophils	Quartiles	1.0429	0.9533	1.141	0.359447
T-stage	1,2,3,4	1.2739	0.9993	1.624	0.050626
Grade	1,2,3,4	1.366	1.1462	1.628	0.000493
Observations	296
Events	296
Table e: Multivariable Cox-regression model for OS based on penalised maximum likelihood estimation in the whole dataset.
Variable	Characteristic	HR*
B cells naive	Quartiles	_
B cells memory	Quartiles	_
Plasma cells	Quartiles	0.92
T cells CD8	Quartiles	_
T cells CD4 memory resting	Quartiles	0.92
T cells CD4 memory activated	Quartiles	1.02
T cells follicular helper	Quartiles	_
T cells regulatory (Tregs)	Quartiles	_
NK cells resting	Quartiles	_
NK cells activated	Quartiles	_
Monocytes	Quartiles	_
Macrophages M0	Quartiles	1.19
Macrophages M1	Quartiles	1.01
Macrophages M2	Quartiles	_
Dendritic cells resting	Quartiles	0.96
Dendritic cells activated	Quartiles	_
Mast cells resting	Quartiles	1.03
Mast cells activated	Quartiles	_
Neutrophils	Quartiles	1.13
Age	Continuous	1.01
T-stage	1,2,3,4	1.1
N-Stage	0,1	1.49
Grade	1,2,3,4	1.31
Observations	405
Events	222
*A statistical significance test has not yet been described for this method; however non-zero values indicate variables with an important contribution to the multi-variable model. Variables with missing estimates do not contribute to the model and correspond to coefficients of zero (hazard ratio of 1).
Table f: Multivariable Cox-regression model for RFS based on penalised maximum likelihood estimation in the whole dataset.
Variable	Characteristic	HR*
B cells naive	Quartiles	_
B cells memory	Quartiles	_
Plasma cells	Quartiles	_
T cells CD8	Quartiles	0.94375
T cells CD4 memory resting	Quartiles	_
T cells CD4 memory activated	Quartiles	_
T cells follicular helper	Quartiles	_
T cells regulatory (Tregs)	Quartiles	1.04611
NK cells resting	Quartiles	1.08205
NK cells activated	Quartiles	1.08849
Monocytes	Quartiles	0.964981
Macrophages M0	Quartiles	1.0455
Macrophages M1	Quartiles	0.952192
Macrophages M2	Quartiles	_
Dendritic cells resting	Quartiles	0.959895
Dendritic cells activated	Quartiles	_
Mast cells resting	Quartiles	0.952103
Mast cells activated	Quartiles	_
Neutrophils	Quartiles	1.00287
T-stage	1,2,3,4	1.20307
Grade	1,2,3,4	1.36527
Observations	296
Events	296
*A statistical significance test has not yet been described for this method; however non-zero values indicate variables with an important contribution to the multi-variable model. Variables with missing estimates do not contribute to the model and correspond to coefficients of zero (hazard ratio of 1).
Table g: Multivariable Cox regression analysis for OS adjusted for clinical covariates in the classical subtype. Selected immune cell subsets are those significantly associated with outcome in univariable analysis of the clasical subtype PDAC.
Variable	Characteristic	HR	95% CI of HR		P-value
			Lower	Upper
Macrophages M0	Quartiles	1.2683	1.0833	1.485	0.00313
Neutrophils	Quartiles	1.1855	1.0333	1.36	0.01522
Plasma cells	Quartiles	0.8675	0.7372	1.021	0.08679
B cells naive	Quartiles	0.9627	0.8223	1.127	0.63613
Age	Continuous	1.0227	1.0033	1.043	0.0217
T-stage	1,2,3,4	1.0275	0.7225	1.461	0.87998
N-Stage	0,1	1.9753	1.3008	3	0.0014
Grade	1,2,3,4	1.4258	1.0818	1.879	0.01179
Observations	278
Events	137
Table h: Multivariable Cox regression analysis for RFS adjusted for clinical covariates in classical subtype. Selected immune cell subsets are those significantly associated with outcome in univariable analysis of clasical subtype PDAC.
Variable	Characteristic	HR	95% CI of HR		P-value
			Lower	Upper
Plasma cells	Quartiles	0.7792	0.6483	0.9366	0.00786
Macrophages M0	Quartiles	1.0922	0.9259	1.2883	0.29542
T-stage	1,2,3,4	0.6873	0.4236	1.1152	0.12887
Grade	1,2,3,4	1.1263	0.8213	1.5446	0.46034
Observations	105
Events	105
Table i: Multivariable Cox-regression model for OS based on penalised maximum likelihood estimation in the classical subtype PDAC.
Variable	Characteristic	Hazard ratio*
B cells naive	Quartiles	_
B cells memory	Quartiles	_
Plasma cells	Quartiles	0.94
T cells CD8	Quartiles	_
T cells CD4 memory resting	Quartiles	0.93
T cells CD4 memory activated	Quartiles	1.03
T cells follicular helper	Quartiles	_
T cells regulatory (Tregs)	Quartiles	_
NK cells resting	Quartiles	_
NK cells activated	Quartiles	_
Monocytes	Quartiles	_
Macrophages M0	Quartiles	1.13
Macrophages M1	Quartiles	_
Macrophages M2	Quartiles	_
Dendritic cells resting	Quartiles	_
Dendritic cells activated	Quartiles	_
Mast cells resting	Quartiles	_
Mast cells activated	Quartiles	_
Neutrophils	Quartiles	1.07
Age	Continuous	1.01
T-stage	1,2,3,4	_
N-Stage	0,1	1.56
Grade	1,2,3,4	1.25
Observations	278
Events	137
*A statistical significance test has not yet been described for this method; however non-zero values indicate variables with an important contribution to the multi-variable model. Variables with missing estimates do not contribute to the model and correspond to coefficients of zero (hazard ratio of 1).
Table j: Multivariable Cox-regression model for RFS based on penalised maximum likelihood estimation in the classical subtype.
Variable	Characteristic	HR*
B cells naive	Quartiles	_
B cells memory	Quartiles	_
Plasma cells	Quartiles	0.96
T cells CD8	Quartiles	_
T cells CD4 memory resting	Quartiles	_
T cells CD4 memory activated	Quartiles	_
T cells follicular helper	Quartiles	_
T cells regulatory (Tregs)	Quartiles	_
NK cells resting	Quartiles	_
NK cells activated	Quartiles	_
Monocytes	Quartiles	_
Macrophages M0	Quartiles	_
Macrophages M1	Quartiles	_
Macrophages M2	Quartiles	_
Dendritic cells resting	Quartiles	_
Dendritic cells activated	Quartiles	_
Mast cells resting	Quartiles	_
Mast cells activated	Quartiles	_
Neutrophils	Quartiles	_
T-stage	1,2,3,4	_
Grade	1,2,3,4	_
Observations	105
Events	105
*A statistical significance test has not yet been described for this method; however non-zero values indicate variables with an important contribution to the multi-variable model. Variables with missing estimates do not contribute to the model and correspond to coefficients of zero (hazard ratio of 1).
Table k: Multivariable Cox regression analysis for OS adjusted for clinical covariates in the basal-like subtype. Selected immune cell subsets are those significantly associated with outcome in univariable analysis of basal-like subtype PDAC.
Variable	Characteristic	HR	95% CI of HR		P-value
			Lower	Upper
Macrophages M0	Quartiles	1.1003	0.8388	1.443	0.49
Mast cells activated	Quartiles	0.9366	0.6865	1.278	0.68
Age	Continuous	1.0218	0.9881	1.057	0.207
T-stage	1,2,3,4	1.5776	0.7221	3.447	0.253
N-Stage	0,1	1.5032	0.7441	3.037	0.256
Grade	1,2,3,4	1.2906	0.8027	2.075	0.292
Observations	59
Events	43
Table l: Multivariable Cox regression analysis for RFS adjusted for clinical covariates in basal-like subtype. Selected immune cell subsets are the those significantly associated with outcome in univariable analysis of basal-like subtype PDAC.
Variable	Characteristic	HR	95% CI of HR		P-value
			Lower	Upper
Macrophages M2	Quartiles	1.6796	1.0761	2.621	0.0224
B cells memory	Quartiles	0.6782	0.4347	1.058	0.0871
T-stage	1,2,3,4	2.1311	0.5933	7.655	0.2462
Grade	1,2,3,4	0.7201	0.4104	1.264	0.2524
Observations	28
Events	28
Table m: Multivariable Cox-regression model for RFS based on penalised maximum likelihood estimation in the basal-like subtype.
Variable	Characteristic	HR*
B cells naive	Quartiles	_
B cells memory	Quartiles	_
Plasma cells	Quartiles	0.96
T cells CD8	Quartiles	_
T cells CD4 memory resting	Quartiles	_
T cells CD4 memory activated	Quartiles	_
T cells follicular helper	Quartiles	_
T cells regulatory (Tregs)	Quartiles	_
NK cells resting	Quartiles	_
NK cells activated	Quartiles	_
Monocytes	Quartiles	_
Macrophages M0	Quartiles	_
Macrophages M1	Quartiles	_
Macrophages M2	Quartiles	_
Dendritic cells resting	Quartiles	_
Dendritic cells activated	Quartiles	_
Mast cells resting	Quartiles	_
Mast cells activated	Quartiles	_
Neutrophils	Quartiles	_
T-stage	1,2,3,4	_
Grade	1,2,3,4	_
Observations	105
Events	105
*A statistical significance test has not yet been described for this method; however non-zero values indicate variables with an important contribution to the multi-variable model. Variables with missing estimates do not contribute to the model and correspond to coefficients of zero (hazard ratio of 1).
Table n: Univariate Logistic regression analysis for CR for clinical covariates in the whole dataset.
Variable	Characteristic	Odds ratio	95% CI of Odds ratio		P-value
			Lower	Upper
Age	Continuous	0.99	0.95	1.03	0.552
T-stage	1,2,3,4	0.87	0.37	2.01	0.735
N-Stage	0,1	0.62	0.23	1.58	0.326
M-Stage	0,1	0.23	0.01	2.52	0.23985
Grade	1,2,3,4	0.76	0.5	1.12	0.1685

## Sheet: S5
Supplementary Table-S7: Association between immune checkpoints and clinical outcomes.
Table a: Univariate Cox regression analysis for overall survival in the whole dataset and molecular subtypes.
Gene	In the whole dataset				Molecular subtype
	(N=1150)				Classical subtype （N=637）				Basal-like subtype （N=179）
	HR	95% CI of HR		p-value	HR	95% CI of HR		p-value	HR	95% CI of HR		p-value
		Lower	Upper			Lower	Upper			Lower	Upper
PD1/Immune content score	0.88262	0.8244	0.9449	0.000335	0.8821	0.8007	0.9718	0.0111	0.87576	0.7445	1.03	0.109
PDL-1	1.044	0.9778	1.114	0.199	1.043	0.9512	1.145	0.368	0.9153	0.7901	1.06	0.239
PDL-2	1.047	0.9805	1.118	0.17	1.016	0.9266	1.114	0.738	1.014	0.8783	1.17	0.853
CTLA-4/Tcells	1.01401	0.9477	1.085	0.687	0.9939	0.9023	1.095	0.901	1.031	0.8793	1.21	0.704
Table b: Univariate Cox regression analysis for relapse free survival in the whole dataset and molecular subtypes.
Gene	In the whole dataset (N=365)				Molecular subtype
					Classical subtype（N=150）				Basal-like subtype （N=42）
	HR	95% CI of HR		p-value	HR	95% CI of HR		p-value	HR	95% CI of HR		p-value
		Lower	Upper			Lower	Upper			Lower	Upper
PD1/Immune content score	0.95682	0.8719	1.05	0.352	1.03887	0.8904	1.212	0.628	1.0519	0.8142	1.359	0.699
PDL-1	1.00405	0.9149	1.102	0.932	0.95599	0.8226	1.114	0.557	1.03223	0.7645	1.394	0.836
PDL-2	1.07711	0.9787	1.185	0.129	1.14074	0.9828	1.324	0.0834	1.143	0.8088	1.615	0.449
CTLA-4/Tcells	1.04006	0.9469	1.142	0.412	1.08064	0.9349	1.249	0.294	1.0606	0.809	1.39	0.67
Table c: Univariate logistic regression analysis for response in the whole dataset and molecular subtypes.
Gene	In the whole dataset				Molecular subtype
	(N=115)				Classical subtype（N=76）				Basal-like subtype （N=26）
	OR	95% CI of OR		p-value	OR	95% CI of OR		p-value	OR	95% CI of OR		p-value
		Lower	Upper			Lower	Upper			Lower	Upper
PD1/Immune content score	1.36	0.97	1.95	0.0786	1.17	0.76	1.85	0.478	0.92	0.47	1.75	0.791
PDL-1	1.1	0.8	1.51	0.568	1.07	0.71	1.61	0.754	1.63	0.78	3.73	0.209
PDL-2	1.09	0.78	1.53	0.61	1.01	0.67	1.54	0.956	1.4	0.68	3.03	0.372
CTLA-4/Tcells	1.26	0.9	1.79	0.176	1.18	0.76	1.85	0.46	1.17	0.59	2.39	0.643
